# Supplementary material for: The genus Unixenus Jones, 1944 (Diplopoda, Penicillata, Polyxenida) in Australia
Source: Zookeys. 2011 Dec 20;(156):105–22. doi: 10.3897/zookeys.156.2168 (PMC3253574; doi:10.3897/zookeys.156.2168)
Supplement: XML Treatment for Unixenus [file zookeys.156.2168-treatment1.xml]

<!DOCTYPE tp:taxon-treatment
  PUBLIC "-//TaxonX//DTD Taxonomic Treatment Publishing DTD v0 20100105//EN" "tax-treatment-NSO.dtd">
<tp:taxon-treatment xmlns:tp="http://www.plazi.org/taxpub"><tp:treatment-meta><mixed-citation publication-type="journal"><person-group><name><surname>Short</surname><given-names>Megan</given-names></name><name><surname>Huynh</surname><given-names>Cuong</given-names></name></person-group><article-title>The genus 
                    <italic>Unixenus</italic> Jones, 1944 (Diplopoda, Penicillata, Polyxenida) in Australia</article-title><source>Zookeys</source><day>20</day><month>12</month><year>2011</year><volume>2011</volume><issue>156</issue><fpage>105</fpage><lpage>122</lpage><pub-id pub-id-type="doi">10.3897/zookeys.156.2168</pub-id></mixed-citation></tp:treatment-meta><tp:nomenclature><tp:taxon-name>
                            <tp:taxon-name-part taxon-name-part-type="genus">Unixenus</tp:taxon-name-part>
                            <object-id xmlns:xlink="http://www.w3.org/1999/xlink" xlink:type="simple">http://species-id.net/wiki/Unixenus</object-id>
                        </tp:taxon-name><tp:taxon-authority>Jones, 1944</tp:taxon-authority><tp:nomenclature-citation-list><tp:nomenclature-citation><tp:taxon-name>Monoxenus</tp:taxon-name><comment> Jones, 1937: 138; <xref ref-type="bibr" rid="B10">Silvestri 1948</xref>: 216.</comment></tp:nomenclature-citation><tp:nomenclature-citation><tp:taxon-name>Unixenus</tp:taxon-name><comment> Jones, 1944: 94; Nguyen Duy-Jacquemin and Condé, 1967: 68.</comment></tp:nomenclature-citation></tp:nomenclature-citation-list></tp:nomenclature><tp:treatment-sec sec-type="Diagnosis"><title>Diagnosis.</title><p>The genus is typical of the family <tp:taxon-name>Polyxenidae</tp:taxon-name> with 10 tergites plus telson, 13 pairs of legs and 8 ocelli in each eye. Antennal article VII has 2 thick basiconic sensilla with 1 setiform sensillum between, and 1 coeloconic sensillum posteriorly. Gnathochilarium has long lateral palps at least 1.5 X diameter of medial palp, 20–22 simple sensilla on medial palp and 13 on lateral palp. Spine on tarsus 2 absent, replaced with small setiform sensillum. 2 or more rows of barbate trichomes posteriorly on each tergite with trichomes arranged in 2 broad clusters either side of the midline, with a small gap between clusters. Posterior row of trichomes continuous or with medial gap, anterior row often uneven, intermediate trichomes rarely in defined rows. Telson with single caudal bundle containing trichomes with 1–11 hooks, ornamental trichomes with distinct dark long trichomes <italic>c</italic> either side midline.</p></tp:treatment-sec><tp:treatment-sec sec-type="Type species"><title>Type species.</title><p><italic><tp:taxon-name>Unixenus padmanabhii</tp:taxon-name></italic> (Jones, 1937).</p></tp:treatment-sec><ref-list><ref id="B10"><mixed-citation xmlns:xlink="http://www.w3.org/1999/xlink" xlink:type="simple"><person-group><name name-style="western"><surname>Silvestri</surname><given-names>F</given-names></name></person-group> (<year>1948</year>)<article-title> Tavola sinottica dei generi dei Diplopoda Penicillata.</article-title><source>Bollettino del Laboratorio di Entomologia Agraria, Portici </source><volume>8</volume>: <fpage>214</fpage>-<lpage>220</lpage>.</mixed-citation></ref></ref-list></tp:taxon-treatment>
