# Supplementary material for: The genus Unixenus Jones, 1944 (Diplopoda, Penicillata, Polyxenida) in Australia
Source: Zookeys. 2011 Dec 20;(156):105–22. doi: 10.3897/zookeys.156.2168 (PMC3253574; doi:10.3897/zookeys.156.2168)
Supplement: XML Treatment for Unixenus karajinensis [file zookeys.156.2168-treatment4.xml]

<!DOCTYPE tp:taxon-treatment
  PUBLIC "-//TaxonX//DTD Taxonomic Treatment Publishing DTD v0 20100105//EN" "tax-treatment-NSO.dtd">
<tp:taxon-treatment xmlns:tp="http://www.plazi.org/taxpub"><tp:treatment-meta><mixed-citation publication-type="journal"><person-group><name><surname>Short</surname><given-names>Megan</given-names></name><name><surname>Huynh</surname><given-names>Cuong</given-names></name></person-group><article-title>The genus 
                    <italic>Unixenus</italic> Jones, 1944 (Diplopoda, Penicillata, Polyxenida) in Australia</article-title><source>Zookeys</source><day>20</day><month>12</month><year>2011</year><volume>2011</volume><issue>156</issue><fpage>105</fpage><lpage>122</lpage><pub-id pub-id-type="doi">10.3897/zookeys.156.2168</pub-id></mixed-citation></tp:treatment-meta><tp:nomenclature><tp:taxon-name>
                            <tp:taxon-name-part taxon-name-part-type="genus">Unixenus</tp:taxon-name-part>
                            <tp:taxon-name-part taxon-name-part-type="species">karajinensis</tp:taxon-name-part>
                            <object-id xmlns:xlink="http://www.w3.org/1999/xlink" xlink:type="simple">urn:lsid:zoobank.org:act:8D5DDD19-2571-437F-AE9D-74B932AD9ABB</object-id>
                        		<object-id xmlns:xlink="http://www.w3.org/1999/xlink" xlink:type="simple">http://species-id.net/wiki/Unixenus_karajinensis</object-id>
                        </tp:taxon-name><tp:taxon-status xmlns:xlink="http://www.w3.org/1999/xlink" xlink:type="simple">sp. n.</tp:taxon-status><xref ref-type="fig" rid="F1">Figs 1C</xref><xref ref-type="fig" rid="F4">4</xref><xref ref-type="fig" rid="F5">5</xref></tp:nomenclature><tp:treatment-sec sec-type="Holotype"><title>Holotype.</title><p>Male, Wittenoom Gorge, asbestos mine, WA, <named-content xmlns:xlink="http://www.w3.org/1999/xlink" content-type="dwc:verbatimCoordinates" xlink:type="simple">22°19'S, 118°19'E</named-content>, 20 May 1977, WD Temperton, WAM T71106, mounted on slide.</p></tp:treatment-sec><tp:treatment-sec sec-type="Paratypes"><title>Paratypes.</title><p>Six females same data as holotype, on six slides, WAM T116452–7; four females and three males from Tom Price, WA, <named-content xmlns:xlink="http://www.w3.org/1999/xlink" content-type="dwc:verbatimCoordinates" xlink:type="simple">22°41'S, 117°47'E</named-content>, 727 m, 6 February 1978, CE Chobanoff, females: WAM T116458–61, males: WAM T116462–64, mounted on slides.</p></tp:treatment-sec><tp:treatment-sec sec-type="Other material"><title>Other material.</title><p>Additional specimens, same data as holotype, WAM T116451; additional specimens, same data as paratypes from Tom Price, WAM T116465; AM collection from Hamersley Ranges, WA, 10 km north from Tom Price turnoff along Nanutarra - Wittenoom Rd, on left side, <named-content xmlns:xlink="http://www.w3.org/1999/xlink" content-type="dwc:verbatimCoordinates" xlink:type="simple">22°32'21"S, 117°38'01"E</named-content>, 25 May–4 June 2004, M. Bulbert et al., pitfall traps, AM KS111219.</p></tp:treatment-sec><tp:treatment-sec sec-type="Diagnosis"><title>Diagnosis.</title><p>Differs from <italic><tp:taxon-name>Unixenus mjoebergi</tp:taxon-name></italic> in longer and thinner tergal trichomes, 6 pairs of coxal glands in males on leg pairs 6–11, telotarsus with anterior spinous <!--PageBreak-->projection shorter than claw, 8 ornamental trichomes <italic>c</italic> each side. Antennal articles VI and VII with distinctive notched appearance at distal edge, arrangement of sensilla in article VI with setiform sensillum anterior to 3 basiconic sensilla. Number of setae<!--PageBreak--> on coxae 3–13 varies more widely from 1–6 in contrast to 2–3 in <italic><tp:taxon-name>Unixenus mjoebergi</tp:taxon-name></italic>. The hooked caudal trichomes have double barbs proximal to the hooks, last sternal plate with 2 setae.</p><fig id="F4" position="float" orientation="portrait"><label>Figure 4.</label><caption><p><italic><tp:taxon-name>Unixenus karajinensis</tp:taxon-name></italic> sp. n., holotype, WAM T71106 <bold>A</bold> Head, dorsal view showing arrangement of ocelli, position of trichobothria and trichome insertions <bold>B</bold> Right antenna <bold>C</bold> Details of sensilla on antennal articles VI and VII, sensilla type indicated as follows: coeloconic (c), setiform (s), thick basiconic (T), article VI sensilla lower row <bold>D</bold> Clypeo-labrum with enlargement to show papillae <bold>E</bold> Right palp of gnathochilarium showing long lateral palp, medial palp and simple sensilla <bold>F</bold> Collum, tergite 2 and tergite 10 showing pattern of trichome insertions <bold>G</bold> Left leg 2 showing chaetotaxy on leg segments and penis <bold>H</bold> Details of seta on coxa, prefemur and femur <bold>I</bold> Anterior view of left telotarsus showing anterior spinous projection (s), claw (c) with anterior (a) and posterior (p) processes and lamella (l) <bold>J</bold> Pattern of ornamental trichomes <italic>a, b, c</italic> and circular indentations <italic>d</italic> <bold>K</bold> Distal portion of typical hooked trichomes showing double headed barbs <bold>L</bold> Trichome from tergite 2. Scale bars: <bold>A, B</bold> &amp; <bold>F</bold> = 200 µm; <bold>G</bold> = 100 µm; <bold>E</bold> = 50 µm; <bold>D</bold> = 40 µm; <bold>C, J</bold> &amp; <bold>K</bold> = 20 µm; <bold>H</bold> &amp; <bold>I</bold> = 10µm.</p></caption><graphic xmlns:xlink="http://www.w3.org/1999/xlink" xlink:href="ZooKeys-156-105-g004.jpg" position="float" orientation="portrait" xlink:type="simple"/></fig><fig id="F5" position="float" orientation="portrait"><label>Figure 5.</label><caption><p><italic><tp:taxon-name>Unixenus karajinensis</tp:taxon-name></italic> sp. n., Wittenoom <bold>A</bold> Antennal articles VI and VII showing notched distal edge <bold>B</bold> Detail of sensory cones on tip antennal article VIII <bold>C</bold> Ridged funicle of seta of coxa, prefemur and femur <bold>D</bold> Posterior view of stadium VII subadult, showing caudal trichome and associated trichome insertions <bold>E</bold> Lateral palp of gnathochilarium showing simple sensilla <bold>F</bold> Detail of tergal barbed trichomes. Scale bars: <bold>A</bold> = 20 µm, <bold>B</bold> &amp; <bold>C</bold> = 5 µm, <bold>D</bold> &amp; <bold>F</bold> = 50 µm, <bold>E</bold> = 20 µm.</p></caption><graphic xmlns:xlink="http://www.w3.org/1999/xlink" xlink:href="ZooKeys-156-105-g005.jpg" position="float" orientation="portrait" xlink:type="simple"/></fig></tp:treatment-sec><tp:treatment-sec sec-type="Etymology"><title>Etymology.</title><p>The Australian aboriginal Banyjima people’s name for the Hamersley Ranges is Karajini.</p></tp:treatment-sec><tp:treatment-sec sec-type="Description"><title>Description.</title><p>Length of both sexes 2.8–3.3 mm, caudal bundle 0.3 mm.</p><p>Colouration in alcohol both sexes yellow brown with trichomes including caudal bundle medium to dark brown, long ornamental trichomes darker.</p><p>Head with 8 ocelli each side: 4 dorsal, 4 lateral (1 anterior, 2 medial and 1 posterior). Vertex with 2 posterior groups of trichomes arranged in 3 oblique rows (<xref ref-type="fig" rid="F4">Fig. 4A</xref>). Number of trichomes varies, holotype with 40+38 trichomes, comprising: 8+8 (anterior rows), 21+20 (middle rows) and 11+10 (posterior rows). Total numbers <!--PageBreak-->each side varied: Tom Price paratypes 27–45 (n = 7); Wittenoom paratypes 25–35 (n = 6). Overall, both sexes showed highly variable number vertex trichomes (51–85), with asymmetrical pattern of 1–2 trichomes difference (occasionally up to 5). Trichobothria equal in size, arranged in shape of isosceles triangle with greater width <italic>a</italic>–<italic>c</italic>.</p><p>Antennae with proportions of 8 articles and 4 sensory cones typical of other species in genus (<xref ref-type="fig" rid="F4">Figs 4B</xref> and <xref ref-type="fig" rid="F5">5B</xref>). Antennal articles VI and VII with distinctive notched appearance at distal edge (<xref ref-type="fig" rid="F5">Fig. 5A</xref>), article VI with 3 thick basiconic sensilla of equal length, coeloconic sensillum posterior to basiconic sensilla, setiform sensillum anterior to basiconic sensilla. Antennal segment VII typical of genus with 1 coeloconic sensillum to the posterior followed anteriorly by 2 thick basiconic sensilla of similar height; 1 setiform sensillum between the basiconic sensilla (<xref ref-type="fig" rid="F4">Fig. 4C</xref>). Clypeo-labrum with 12 setae along posterior margin, anterior margin with no dentition lateral to median cleft, two thirds surface covered with spherical papillae, papillae reducing in size to the posterior margin and lacking hairs (Fig 4D). Gnathochilarium with length lateral palp at least 2 X diameter medial palp; lateral palp with 13 cylindrical sensilla, medial palp 21 sensilla (<xref ref-type="fig" rid="F4">Figs 4E</xref> and <xref ref-type="fig" rid="F5">5E</xref>).</p><p>Collum with almost symmetrical arrangement of trichomes, posterior row of trichomes with broad medial gap, extending to lateral clusters of trichomes, anteriorly a narrowing band of trichomes extending from each lateral cluster towards midline, scattered trichomes between posterior row and anterior bands (<xref ref-type="fig" rid="F4">Fig. 4F</xref>). Number of trichomes 56L + 59R in holotype male; variation common with range per side: Wittenoom female paratypes 31–46 (n = 6); Tom Price paratype females 33–47 (n = 4), paratype males 37–43 (n = 3). Small lateral protuberances each with row of 6 forward-facing trichomes in holotype, varying between 4–6 in Tom Price and Wittenoom paratypes.</p><p>Trichomes of tergites 2–9 arranged on posterior half of tergite, 1 distinct posterior row with medial gap, merging with clusters laterally. Further trichomes anteriorly, loosely arranged in 2 to 3 rows. Anterior trichomes directed towards head while remaining trichomes directed posteriorly. Number of trichomes on tergite 2 in holotype male 61L+54R, variation common with range per side: Wittenoom paratype females 36–49 (n = 4); Tom Price paratype females 38–64 (n = 3), paratype males 49–52 (n = 2). Tergite 10 with wide medial gap, large clusters of trichomes either side, posterior rows forming part of each cluster (Fig 4F). Conical pleural projections along each side associated with tergites 2–10, each with dense cluster of trichomes. Tergal and pleural trichomes, long and thin with 2 internal rows projections (<xref ref-type="fig" rid="F4">Figs 4L</xref> and <xref ref-type="fig" rid="F5">5F</xref>), tergal trichomes increasing in length posteriorly.</p><p>Legs 1 and 2 without trochanter, leg 1 also lacks tarsus 1. Trochanter and postfemur and tarsus 1 lack setae. Chaetotaxy as follows: coxa 1, 1 seta, coxa 2, 2 setae, coxae 3–13, 1-6 setae; prefemur, tibia and tarsus 2 with 1 seta, femur with 2 setae (<xref ref-type="fig" rid="F4">Fig. 4G</xref>). Last sternal plate with 2 setae. Coxa, prefemur and femur with bi-articulate setae similar to those for <italic><tp:taxon-name>Unixenus mjoebergi</tp:taxon-name></italic> with longitudinal ridges on basal funicle, each ridge extending distally in a long, thin projections which surround the base of the flagellum (<xref ref-type="fig" rid="F4">Figs 4H</xref> and <xref ref-type="fig" rid="F5">5C</xref>), setae of tibia and tarsus 2 setiform. Telotarsus bearing anterior<!--PageBreak--> spinous projection shorter than claw which bears posterior and anterior processes, large lamella process present (<xref ref-type="fig" rid="F4">Fig. 4I</xref>). Males with 6 pairs coxal glands, leg pairs 6–11.</p><p>Telson with ornamental trichomes arranged almost symmetrically with 5 trichomes (some variants with 4–8) <italic>a</italic>, 1<italic>b</italic>, and 8<italic>c</italic> each side of midline (<xref ref-type="fig" rid="F4">Fig. 4J</xref>). Insertion points vary in size with <italic>a</italic> and <italic>c</italic> bigger than <italic>b</italic>. Single caudal bundle of hooked trichomes with 2–4 hooks and barbed stems. Double barbs of stem showing both distal- and proximal-facing barbs (<xref ref-type="fig" rid="F4">Fig. 4K</xref>). Double barbs start immediately below hooks on 4 hook trichomes, with simple distal-facing barbs before first double barb on 2–3 hook trichomes. In immature stadia, two clusters of short barbate trichomes with same structure as ornamental trichomes <italic>a</italic> found ventral to caudal bundle (<xref ref-type="fig" rid="F5">Fig. 5D</xref>). These clusters also observed in other species in the family <tp:taxon-name>Polyxenidae</tp:taxon-name>. They displace laterally after moulting to become pleural projections.</p></tp:treatment-sec><tp:treatment-sec sec-type="Distribution"><title>Distribution.</title><p>This species is only known from three sites in the Hamersley Ranges, WA (<xref ref-type="fig" rid="F8">Fig. 8</xref>). Both males and females were collected at each location. Since collection, the asbestos mine at Wittenoom has been closed and access restricted to the area that includes the type locality.</p></tp:treatment-sec><tp:treatment-sec sec-type="Remarks"><title>Remarks.</title><p>The widespread distributions of <italic><tp:taxon-name>Unixenus attemsi</tp:taxon-name></italic>, <italic><tp:taxon-name>Unixenus mjoebergi</tp:taxon-name></italic> and <italic><tp:taxon-name>Unixenus corticolus</tp:taxon-name></italic> sp. n. are not unexpected as their small size, bristles and very light weight make it probable that they are blown by the wind or become attached to bird feathers. Unexpectedly <italic><tp:taxon-name>Unixenus karajinensis</tp:taxon-name></italic> sp. n. appears to be limited to a single mountain range, although further sampling may extend the distribution.</p></tp:treatment-sec><tp:treatment-sec><!--Section generated to contain objects referenced in tp:taxon-treatment.--><fig id="F1" position="float" orientation="portrait"><label>Figure 1.</label><caption><p><bold>A</bold> <italic><tp:taxon-name>Unixenus attemsi</tp:taxon-name></italic> Nguyen Duy-Jacquemin &amp; Condé, 1967, Scott Creek, live adult <bold>B</bold> <italic><tp:taxon-name>Unixenus mjoebergi</tp:taxon-name></italic> (Verhoeff, 1924), Barrow Island, WAM T71082 <bold>C</bold> <italic><tp:taxon-name>Unixenus karajinensis</tp:taxon-name></italic> sp. n., Wittenoom, WAM T71106 <bold>D</bold> <italic><tp:taxon-name>Unixenus corticolus</tp:taxon-name></italic>, sp. n., Tidal River, live adult. Scale bars = 0.5 mm.</p></caption><graphic xmlns:xlink="http://www.w3.org/1999/xlink" xlink:href="ZooKeys-156-105-g001.jpg" position="float" orientation="portrait" xlink:type="simple"/></fig><fig id="F8" position="float" orientation="portrait"><label>Figure 8.</label><caption><p>Map of Australia with states indicated, showing distribution of four <italic><tp:taxon-name>Unixenus</tp:taxon-name></italic> species. <italic><tp:taxon-name>Unixenus mjoebergi</tp:taxon-name></italic> (Verhoeff, 1924): filled circles, type region shown as open circle; <italic><tp:taxon-name>Unixenus attemsi</tp:taxon-name></italic> Nguyen Duy-Jacquemin and Conde, 1967: filled 4 point star, type locality shown as open 4 point star; <italic><tp:taxon-name>Unixenus karajinensis</tp:taxon-name></italic> sp. n.: type locality shown as open 5 point star; <italic><tp:taxon-name>Unixenus corticolus</tp:taxon-name></italic> sp. n.: filled triangles, type locality shown as open triangle.</p></caption><graphic xmlns:xlink="http://www.w3.org/1999/xlink" xlink:href="ZooKeys-156-105-g008.jpg" position="float" orientation="portrait" xlink:type="simple"/></fig></tp:treatment-sec></tp:taxon-treatment>
