# Supplementary material for: The genus Unixenus Jones, 1944 (Diplopoda, Penicillata, Polyxenida) in Australia
Source: Zookeys. 2011 Dec 20;(156):105–22. doi: 10.3897/zookeys.156.2168 (PMC3253574; doi:10.3897/zookeys.156.2168)
Supplement: XML Treatment for Unixenus corticolus [file zookeys.156.2168-treatment5.xml]

<!DOCTYPE tp:taxon-treatment
  PUBLIC "-//TaxonX//DTD Taxonomic Treatment Publishing DTD v0 20100105//EN" "tax-treatment-NSO.dtd">
<tp:taxon-treatment xmlns:tp="http://www.plazi.org/taxpub"><tp:treatment-meta><mixed-citation publication-type="journal"><person-group><name><surname>Short</surname><given-names>Megan</given-names></name><name><surname>Huynh</surname><given-names>Cuong</given-names></name></person-group><article-title>The genus 
                    <italic>Unixenus</italic> Jones, 1944 (Diplopoda, Penicillata, Polyxenida) in Australia</article-title><source>Zookeys</source><day>20</day><month>12</month><year>2011</year><volume>2011</volume><issue>156</issue><fpage>105</fpage><lpage>122</lpage><pub-id pub-id-type="doi">10.3897/zookeys.156.2168</pub-id></mixed-citation></tp:treatment-meta><tp:nomenclature><tp:taxon-name>
                            <tp:taxon-name-part taxon-name-part-type="genus">Unixenus</tp:taxon-name-part>
                            <tp:taxon-name-part taxon-name-part-type="species">corticolus</tp:taxon-name-part>
                            <object-id xmlns:xlink="http://www.w3.org/1999/xlink" xlink:type="simple">urn:lsid:zoobank.org:act:9AD17CAD-DE6A-4E67-B0B4-F418D0A889D0</object-id>
                        		<object-id xmlns:xlink="http://www.w3.org/1999/xlink" xlink:type="simple">http://species-id.net/wiki/Unixenus_corticolus</object-id>
                        </tp:taxon-name><tp:taxon-status xmlns:xlink="http://www.w3.org/1999/xlink" xlink:type="simple">sp. n.</tp:taxon-status><xref ref-type="fig" rid="F1">Figs 1D</xref><xref ref-type="fig" rid="F6">6</xref><xref ref-type="fig" rid="F7">7</xref></tp:nomenclature><tp:treatment-sec sec-type="Holotype"><title>Holotype.</title><p>Male, Deep Lead Flora and Fauna Park, near Stawell, Vic, <named-content xmlns:xlink="http://www.w3.org/1999/xlink" content-type="dwc:verbatimCoordinates" xlink:type="simple">37°00'38"S, 142°44'19"E</named-content>, 17 June 2005, M. Short and C. Huynh, in <italic><tp:taxon-name>Eucalyptus</tp:taxon-name></italic> bark, mounted on slide, MV K-11507.</p></tp:treatment-sec><tp:treatment-sec sec-type="Paratypes"><title>Paratypes.</title><p>One male, five females, same data as holotype, mounted on slides, male: MV K-11508, females 1–5: MV K-11509–13; one male and one female from Tidal River, Wilson's Promontory, Vic, <named-content xmlns:xlink="http://www.w3.org/1999/xlink" content-type="dwc:verbatimCoordinates" xlink:type="simple">39°01'54"S, 146°18'49"E</named-content>, 1 November 2005, C. Huynh, in <italic><tp:taxon-name>Melaleuca</tp:taxon-name></italic> bark, mounted on slides, male: MV K-11514, female: MV K-11515.</p></tp:treatment-sec><tp:treatment-sec sec-type="Other material examined"><title>Other material examined.</title><p>All collected by M. Short and C. Huynh: Ararat Hills Park, Vic, <named-content xmlns:xlink="http://www.w3.org/1999/xlink" content-type="dwc:verbatimCoordinates" xlink:type="simple">37°14'30"S, 142°54'30"E</named-content>, 17 June 2006, in <italic><tp:taxon-name>Eucalyptus</tp:taxon-name></italic> bark; Flinders, Vic, <named-content xmlns:xlink="http://www.w3.org/1999/xlink" content-type="dwc:verbatimCoordinates" xlink:type="simple">38°28'54"S, 145°01'22"E</named-content>, 25 August 2011, in <italic><tp:taxon-name>Melaleuca</tp:taxon-name></italic> bark; Pt. Addis, Vic, <named-content xmlns:xlink="http://www.w3.org/1999/xlink" content-type="dwc:verbatimCoordinates" xlink:type="simple">38°22'27"S, 144°14'42"E</named-content>, 21 August 2011, in <italic><tp:taxon-name>Eucalyptus</tp:taxon-name></italic> bark; Tathra, NSW, <named-content xmlns:xlink="http://www.w3.org/1999/xlink" content-type="dwc:verbatimCoordinates" xlink:type="simple">36°43'35"S, 149°59'8"E</named-content>, 30 December 2007, in <italic><tp:taxon-name>Melaleuca</tp:taxon-name></italic> bark; Lakes Entrance, Vic, <named-content xmlns:xlink="http://www.w3.org/1999/xlink" content-type="dwc:verbatimCoordinates" xlink:type="simple">37°52'45"S, 146°10'49"E</named-content>, 28 December 2007, in <italic><tp:taxon-name>Melaleuca</tp:taxon-name></italic> bark; Sunnyside Beach, Mornington, Vic, <named-content xmlns:xlink="http://www.w3.org/1999/xlink" content-type="dwc:verbatimCoordinates" xlink:type="simple">38°12'06"S, 145°03'41"E</named-content>, 17 May 2008, in <italic><tp:taxon-name>Melaleuca</tp:taxon-name></italic> bark; <!--PageBreak-->Launceston, Tas, <named-content xmlns:xlink="http://www.w3.org/1999/xlink" content-type="dwc:verbatimCoordinates" xlink:type="simple">41°27'S, 147°09'E</named-content>, 1 February 2008, in private garden, bark mulch; Holey Plains State Park, Vic, <named-content xmlns:xlink="http://www.w3.org/1999/xlink" content-type="dwc:verbatimCoordinates" xlink:type="simple">38°13'S, 146°53'E</named-content>, 20 April 2008, exuviae, in <italic><tp:taxon-name>Eucalyptus</tp:taxon-name></italic> bark; Narawntapu National Park, Tas, <named-content xmlns:xlink="http://www.w3.org/1999/xlink" content-type="dwc:verbatimCoordinates" xlink:type="simple">42°55'07"S, 147°49'23"E</named-content>, 31 January 2008, in <italic><tp:taxon-name>Eucalyptus</tp:taxon-name></italic> bark; Cataract Gorge, Launceston, Tas, <named-content xmlns:xlink="http://www.w3.org/1999/xlink" content-type="dwc:verbatimCoordinates" xlink:type="simple">41°27'S, 147°09'E</named-content>, 1 February 2008, in <italic><tp:taxon-name>Eucalyptus</tp:taxon-name></italic> bark.<!--PageBreak--></p></tp:treatment-sec><tp:treatment-sec sec-type="Etymology"><title>Etymology.</title><p>Adjective; this species is almost always found under bark, rarely in litter, in contrast to other species in the genus.</p></tp:treatment-sec><tp:treatment-sec sec-type="Diagnosis"><title>Diagnosis.</title><p>4 basiconic sensilla on antennal article VI, basiconic sensillum 4 posterior to coeloconic sensillum, short lateral palps on gnathochilarium (1.5 X diameter of medial palp), 1 seta on femur and no setae on tibia, 5 ornamental trichomes <italic>c</italic> each side, caudal hooked trichomes with 3–6 hooks. Setae of coxa, prefemur and femur similar to that of <italic><tp:taxon-name>Unixenus mjoebergi</tp:taxon-name></italic> but with slightly curving and fewer ridges on funicle.</p></tp:treatment-sec><tp:treatment-sec sec-type="Description"><title>Description.</title><p>Length of both sexes 2.4–3.4 mm, caudal bundle 0.45 mm.</p><p>Colourdark grey with broad unpigmented band dorsally along midline. Trichomes unpigmented, appearing translucent white in live specimen, long ornamental trichomes <italic>c</italic> darkly pigmented in contrast to trichomes of caudal bundle that appear white in live specimens.</p><p>Head (<xref ref-type="fig" rid="F6">Fig. 6A</xref>) with 8 ocelli each side: 4 dorsal, 4 lateral (1 anterior, 2 medial and 1 posterior). Vertex with 2 posterior groups of trichomes arranged in 2 oblique rows, separated medially by a broad space. Number of trichomes varies, holotype with 10L+10R (anterior rows) and 7L+6R (posterior rows), total each side 17L and 16R. Number of trichomes per side varies 14–18, with no differences between sexes, asymmetrical pattern common with maximum difference 2 trichomes. Trichobothria equal in size, arranged in triangle with angle at b &gt;120<sup>o</sup>, distance a–b slightly shorter than distance b–c.</p><p>Antennae with proportions of 8 articles and 4 sensory cones typical of other species in genus <italic><tp:taxon-name>Unixenus</tp:taxon-name></italic> (<xref ref-type="fig" rid="F6">Fig. 6B</xref>). Antennal article VI with 4 thick basiconic sensilla of equal length, coeloconic sensillum between basiconic sensilla 3 and 4, setiform sensillum between basiconic sensilla 1 and 2. Antennal segment VII typical of genus with 1 coeloconic sensillum to the posterior followed anteriorly by 2 thick basiconic sensilla of similar height; 1 setiform sensillum between the basiconic sensilla (<xref ref-type="fig" rid="F6">Figs 6C</xref> and <xref ref-type="fig" rid="F7">7B</xref>). Clypeo-labrum covered in small spherical papillae typical of genus <italic><tp:taxon-name>Unixenus</tp:taxon-name></italic>, anterior edge with median cleft, no lamella teeth, posterior margin 8–10 setae (<xref ref-type="fig" rid="F6">Fig. 6E</xref>). Gnathochilarium with length lateral palp 1.5 X diameter of medial palp. Lateral palp with 13 cylindrical sensilla, medial palp 21 sensilla (<xref ref-type="fig" rid="F6">Fig. 6D</xref>).</p><p>Collum with almost symmetrical arrangement of trichomes, 2 main rows of trichomes each side of medial gap with small number of trichomes between rows, rows linked laterally with small cluster of trichomes (<xref ref-type="fig" rid="F6">Fig. 6F</xref>). Trichomes 24L+23R in holotype, varying between 23–28 per side in paratypes. Small lateral protuberances each with row of 5 forward facing trichomes in holotype, 3–7 in paratypes. In tergites 2–10, trichomes arranged on posterior half of tergite in 2 loose rows with small clusters laterally (<xref ref-type="fig" rid="F6">Fig. 6F</xref>). Trichomes in anterior row directed towards head, those of posterior row directed posteriorly. Trichome number on tergite 2 variable: 26L+26R in holotype, 24–34 each side in paratypes. Conical pleural projections along each side associated with tergites 2–10. Tergal trichomes, all short, barbate and thicker than those of <italic><tp:taxon-name>Unixenus mjoebergi</tp:taxon-name></italic> and <italic><tp:taxon-name>Unixenus karajinensis</tp:taxon-name></italic> with three internal longitudinal rows of projections (<xref ref-type="fig" rid="F6">Figs 6M</xref> and <xref ref-type="fig" rid="F7">7C</xref>), pleural trichomes slightly longer.</p><p>Legs 1 and 2 without trochanter, leg 1 also lacks tarsus 1. Trochanter, postfemur, tibia and tarsus 1 lack setae. Chaetotaxy as follows: coxa 1, one seta, coxa 2–3, 2–3 <!--PageBreak-->setae, coxa 3–10, 2–4 setae, coxa 13, 0–2 setae (males 2 setae, females 0 setae); prefemur, femur, and tarsus 2 with single seta (<xref ref-type="fig" rid="F6">Fig. 6G</xref>). Structure of setae of coxa, prefemur, femur similar to that of <italic><tp:taxon-name>Unixenus mjoebergi</tp:taxon-name></italic> and <italic><tp:taxon-name>Unixenus karajinensis</tp:taxon-name></italic> but with less ridging on funicle and fewer projections, ridging slightly curved around funicle (<xref ref-type="fig" rid="F6">Figs 6H</xref> and <xref ref-type="fig" rid="F7">7A</xref>); seta of tarsus 2 setiform (<xref ref-type="fig" rid="F6">Fig. 6I</xref>). Telotarsus bearing anterior very thin spinous projection longer than claw. Claw bears anterior and posterior slender processes, large lamella process (<xref ref-type="fig" rid="F6">Figs 6J</xref> and <xref ref-type="fig" rid="F7">7D</xref>). Males with 2 pairs coxal glands on leg pairs 8–9.</p><p>Ornamental trichomes of telson with 4–6 trichomes <italic>a</italic>, 1<italic>b</italic>, and 5<italic>c</italic> (comprising 2 long, 1 medium and 2 shorter dark brown barbate trichomes) each side of midline (<xref ref-type="fig" rid="F6">Fig. 6K</xref>). Caudal bundle trichomes with 3–6 hooks, distal-facing barbs along the stem (<xref ref-type="fig" rid="F6">Fig. 6L</xref>).</p><fig id="F6" position="float" orientation="portrait"><label>Figure 6.</label><caption><p><italic><tp:taxon-name>Unixenus corticolus</tp:taxon-name></italic> sp. n., holotype, MV K-11507 <bold>A</bold> Head, dorsal view showing arrangement of ocelli, position of trichobothria and trichome insertions <bold>B</bold> Right antenna <bold>C</bold> Details of sensilla on antennal articles VI and VII, sensilla type indicated as follows: coeloconic (c), setiform (s), thick basiconic (T), article VI sensilla lower row <bold>D</bold> Left palp of gnathochilarium showing long lateral palp, medial palp and simple sensilla <bold>E</bold> Clypeo-labrum <bold>F</bold> Collum, tergite 2 and tergite 10 showing pattern of trichome insertions <bold>G</bold> Leg 2 showing chaetotaxy and penis <bold>H</bold> Details of seta of coxa, prefemur and femur <bold>I</bold> Setiform sensillum, tarsus 2 <bold>J</bold> Anterior view of telotarsus showing anterior spinous projection (s), claw (c) with anterior (a) and posterior (p) processes and lamella (l) <bold>K</bold> Pattern of ornamental trichomes <italic>a, b, c</italic> and circular indentations <italic>d</italic> <bold>L</bold> Hooked caudal trichome <bold>M</bold> Tergal trichome. Scale bars: <bold>B</bold> &amp; <bold>G</bold> = 150 µm; <bold>A</bold> &amp; <bold>F</bold> = 100 µm, <bold>D</bold> = 50 µm, <bold>E</bold> &amp; <bold>K</bold> = 40 µm; <bold>M</bold> = 30 µm; <bold>C</bold>, <bold>H</bold> &amp; <bold>I</bold> (shared bar), <bold>J</bold> &amp; <bold>L</bold> = 10 µm.</p></caption><graphic xmlns:xlink="http://www.w3.org/1999/xlink" xlink:href="ZooKeys-156-105-g006.jpg" position="float" orientation="portrait" xlink:type="simple"/></fig><fig id="F7" position="float" orientation="portrait"><label>Figure 7.</label><caption><p><italic><tp:taxon-name>Unixenus corticolus</tp:taxon-name></italic> sp. n., adult male, Deep Lead <bold>A</bold> Setae on coxa <bold>B</bold> Sensilla on antennal article VI, thick basiconic (T), coeloconic (c), setiform (s) <bold>C</bold> Detail of barbed tergal trichomes <bold>D</bold> Detail of telotarsus showing anterior spinous projection (sp), claw (c), lamella process (l), anterior process (a). Scale bars: <bold>A</bold> = 10 µm, <bold>B</bold> &amp; <bold>D</bold> = 5 µm, <bold>C</bold> = 20 µm.</p></caption><graphic xmlns:xlink="http://www.w3.org/1999/xlink" xlink:href="ZooKeys-156-105-g007.jpg" position="float" orientation="portrait" xlink:type="simple"/></fig></tp:treatment-sec><tp:treatment-sec sec-type="Distribution"><title>Distribution.</title><p>Specimens of this species have been found at a number of locations some distance from each other in southern Australia (<xref ref-type="fig" rid="F8">Fig. 8</xref>). Specimens were collected from under bark of <italic><tp:taxon-name>Eucalyptus</tp:taxon-name></italic>, <italic><tp:taxon-name>Melaleuca</tp:taxon-name></italic> and <italic><tp:taxon-name>Leptospermum</tp:taxon-name></italic>. The species was found once only on the ground, in litter formed from mulched bark. Males and females were collected at each location. No specimens were found in museum collections.</p><fig id="F8" position="float" orientation="portrait"><label>Figure 8.</label><caption><p>Map of Australia with states indicated, showing distribution of four <italic><tp:taxon-name>Unixenus</tp:taxon-name></italic> species. <italic><tp:taxon-name>Unixenus mjoebergi</tp:taxon-name></italic> (Verhoeff, 1924): filled circles, type region shown as open circle; <italic><tp:taxon-name>Unixenus attemsi</tp:taxon-name></italic> Nguyen Duy-Jacquemin and Conde, 1967: filled 4 point star, type locality shown as open 4 point star; <italic><tp:taxon-name>Unixenus karajinensis</tp:taxon-name></italic> sp. n.: type locality shown as open 5 point star; <italic><tp:taxon-name>Unixenus corticolus</tp:taxon-name></italic> sp. n.: filled triangles, type locality shown as open triangle.</p></caption><graphic xmlns:xlink="http://www.w3.org/1999/xlink" xlink:href="ZooKeys-156-105-g008.jpg" position="float" orientation="portrait" xlink:type="simple"/></fig></tp:treatment-sec><tp:treatment-sec sec-type="Remarks"><title>Remarks.</title><p>Although this species is similar in many ways to <italic><tp:taxon-name>Unixenus mjoebergi</tp:taxon-name></italic>, it appears to have different habitat requirements as it is rarely found in litter, and then only in bark mulch. This would explain the absence of the species from museum collections that are mainly the result of pitfall trapping or extraction from litter.<!--PageBreak--></p></tp:treatment-sec><tp:treatment-sec><!--Section generated to contain objects referenced in tp:taxon-treatment.--><fig id="F1" position="float" orientation="portrait"><label>Figure 1.</label><caption><p><bold>A</bold> <italic><tp:taxon-name>Unixenus attemsi</tp:taxon-name></italic> Nguyen Duy-Jacquemin &amp; Condé, 1967, Scott Creek, live adult <bold>B</bold> <italic><tp:taxon-name>Unixenus mjoebergi</tp:taxon-name></italic> (Verhoeff, 1924), Barrow Island, WAM T71082 <bold>C</bold> <italic><tp:taxon-name>Unixenus karajinensis</tp:taxon-name></italic> sp. n., Wittenoom, WAM T71106 <bold>D</bold> <italic><tp:taxon-name>Unixenus corticolus</tp:taxon-name></italic>, sp. n., Tidal River, live adult. Scale bars = 0.5 mm.</p></caption><graphic xmlns:xlink="http://www.w3.org/1999/xlink" xlink:href="ZooKeys-156-105-g001.jpg" position="float" orientation="portrait" xlink:type="simple"/></fig></tp:treatment-sec></tp:taxon-treatment>
